# Supplementary material for: Genomic contraction of the LOX gene family limits jasmonic acid biosynthesis and contributes to delayed flower bud opening in honeysuckle (Lonicera japonica)
Source: Hortic Res. 2026 Mar 3;13(6):uhag078. doi: 10.1093/hr/uhag078 (PMC13254203; doi:10.1093/hr/uhag078)
Supplement: Web_Material_uhag078 [file web_material_uhag078.zip › Supplementary Tables.xlsx]

## Sheet: Sheet1
Table S1. Genome survey statistic results of Lonicera japonica "Huajin 6".
Total base	Clean base	K-mer	K-mer number	Genome size	Heterozygous ratio	Repeat ratio
172.40 Gb	119.90 Gb	19	104942415925	854.54 Mb	0.0102	0.4266

## Sheet: Sheet2
Table S2. The filter data from original sequenced data of Lonicera japonica "Huajin 6".
Type	Reads num	Total base (Gb)	Read N50	Mean	Maximum
Sequel	5866454	92.08	22622	15625	249944

## Sheet: Sheet3
Table S3. The statistics of Hi-C data.
Read pairs number	Base number	GC content (%)	% ≥ Q30
340345593	102103677900	36.96	93.1

## Sheet: Sheet4
Table S4. Genome assembly of Lonicera japonica "Huajin 6".
Assembly type	Contig number	Scaffold number	Contig length (bp)	Contig N50 (bp)	Scaffold N50 (bp)	Contig N90 (bp)	Scaffold N90 (bp)	Contig max (bp)	Scaffold max (bp)	GC content (%)
Falcon	1732	-	824150724	1200822	-	357155	-	5445073	-	34.31
Revised with Hi-C	1143	604	824718223	1200044	91244111	354864	76610529	12812566	119510418	34.28

## Sheet: Sheet5
Table S5. The scaffold number and length grouped on pseudochromosomes.
Group	Sequence number	Sequence length (bp)
chr1	145	119510418
chr2	131	112636014
chr3	165	102361834
chr4	160	91244111
chr5	142	87326055
chr6	111	82965175
chr7	112	77282766
chr8	101	76610529
chr9	71	62063875
Total sequences clustered	1,138 (99.56%)	812,000,777 (98.46%)

## Sheet: Sheet6
Table S6. Summary of repeat sequence in the Lonicera japonica "Huajin 6" genome
Type	Sub-type	Number	Length (bp)	Percentage (%)
Retroelements		411672	294858152	36.31
	LTR elements	411672	294858152	36.31
	Ty1/Copia	158988	109556248	13.49
	Gypsy/DIRS1	106119	122035192	15.03
DNA transposons		903514	168381479	20.74
Unclassified		124170	18528198	2.28
Simple repeats		222678	8544997	1.05
Low complexity		32573	1544585	0.19
Total		1694607	491857411	60.57

## Sheet: Sheet7
Table S7. The statistical of gene predictions of Lonicera japonica ‘Huajin 6’ genome assembly
Term	Number
Gene number	36844
Gene length (bp)	173689764
Average gene length (bp)	4714.19
Exon length (bp)	40213440
Average exon length (bp)	232
Intron length (bp)	133476324
Average intron length (bp)	769

## Sheet: Sheet8
Table S8. The statistical of gene annotations of Lonicera japonica ‘Huajin 6’ genome assembly
Database	Annotated number	Annotated percent (%)
Total	36844	1
NR	34590	0.9388
Swissprot	27528	0.7472
KEGG	26614	0.7223
KOG	24958	0.6774
TrEMBL	34580	0.9386
Interpro	32026	0.8692
GO	20483	0.5559
Overall	34757	0.9434

## Sheet: Sheet9
Table S9. List of species used in phylogenomic analyses.
Species	Database	Accession number
Amborella trichopoda	JGI	Amborella trichopoda v1.0 (291)
Arabidopsis thaliana	NCBI	GCF_000001735.4
Chrysanthemum nankingense	Chrysanthemum Genome Database	Cn_A
Coffea canephora	NCBI	GCA_900059795.1
Daucus carota	JGI	Daucus carota v3.0 (861)
Lactuca sativa	JGI	Lactuca sativa v5.0 (457)
Lonicera japonica Huajin 6	This study	This study
Lonicera japonica 10107428	NGDC	GWHAAZE00000000
Lonicera japonica Sijihua	NCBI	GCA_021464415.1
Lonicera macranthoides	Get from the author [1]	Get from the author
Oryza sativa	NCBI	GCF_001433935.1
Populus trichocarpa	GJI	Populus trichocarpa v4.1 (533)
Scutellaria baicalensis	NGDC	GWHAOTO00000000
Sesamum indicum	NCBI	GCF_000512975.1
Solanum lycopersicum	GJI	Solanum lycopersicum ITAG4.0 (691)
Tripterygium wilfordii	NCBI	GCF_013401445.1
Vitis vinifera	NCBI	GCF_030704535.1
Zea mays	MaizeGDB	Zm-B73-REFERENCE-GRAMENE-4.0
[1] Yin X, Xiang Y, Huang FQ, Chen Y, Ding H, Du J, Chen X, Wang X, Wei X, Cai YY, Gao W, Guo D, Alolga RN, Kan X, Zhang B, Alejo-Jacuinde G, Li P, Tran LP, Herrera-Estrella L, Lu X, Qi LW. Comparative genomics of the medicinal plants Lonicera macranthoides and L. japonica provides insight into genus genome evolution and hederagenin-based saponin biosynthesis. Plant Biotechnol J. 2023 Nov;21(11):…

## Sheet: Sheet10
Table S10. Summary statistics for gene family inference and gene counts for each family and each species.
Type of statistics	Numbers
Number of species	18
Number of genes	591296
Number of genes in orthogroups	555737
Number of unassigned genes	35559
Percentage of genes in orthogroups	93.99
Percentage of unassigned genes	6.01
Number of orthogroups	36419
Number of species-specific orthogroups	11178
Number of genes in species-specific orthogroups	52697
Percentage of genes in species-specific orthogroups	9.48
Mean of orthogroup size	15.3
Median of orthogroup size	5
G50 (assigned genes)	31
O50 (assigned genes)	4835
Number of orthogroups with all species present	7088
Number of single-copy orthogroups	263

[truncated: 3 more sheets: Sheet11, Sheet12, Sheet13]
